# Supplementary material for: Excision Repair Cross Complementation Group 1 Single Nucleotide Polymorphisms and Nivolumab in Advanced Non-Small Cell Lung Cancer
Source: Front Oncol. 2020 Sep 2;10:1167. doi: 10.3389/fonc.2020.01167 (PMC7493643; doi:10.3389/fonc.2020.01167)
Supplement: Supplementary file 1 [file Table_1.XLSX]

## Sheet: DB Nivo
Patient	Date of Birth	Date of Diagnosis	Histotype Not Squamous = 0 Squamous = 1 Other = 2	EGFR Status Mutated = 0 Not Mutated = 1 Not Available = 2	ALK Status Traslocated = 0 Not Traslocated= 1 Not Available = 2	ERCC1 (T19007C) WT = 0 Mutated = 1	ERCC1 (C8092A) WT = 0 Mutated = 1	Stage before Nivolumab start IIIb = 0 IV = 1	Sex Male = 0 Female = 1	Age at diagnosis	PS	Smoking Status Not Smoker = 0 Smoker = 1 Former Smoker = 2 Not Available = 3	First line for metastic disease	Firs Line chemotherapy start date	Firs Line chemotherapy stop date	Number of first line chemotherapy cycles delivered (plus manteinance if applicable)	Best Response to first line chemotherapy SD = 0 PR = 1 CR = 2 PD = 3	Number of therapeutic line of Nivolumab	Nivolumab start date	Number of Nivolumab cycles delivered	Date of last cycle of Nivolumab delivered	Miglior Risposta Nivolumab SD = 0 PR = 1 CR = 2 PD = 3	Date of Best Response	Nivolumab Therapy Ongoing Yes = 0 No = 1	Reason for Nivolumab discontinuation Toxicity = 0 PD = 1 Deterioration of PD = 2 Patient's decision = 3 Physician' decision = 4 Other = 5 Therapy ongoing = 6	Progression to Nivolumab No = 0 Yes = 1	Date of progression or last control without progression	Last control patient status Alive = 0 Deceased = 1	Date of death or Date of last control alive
CT-1	1934-02-27	2014-07-11	0	1	2	1	0	1	0	80.4219	0	2	Oral Vinorelbine (platinum monotherapy in 2nd line)	2014-09-22	2015-04-08	9	0	4	2015-12-15	3	2016-01-12	3	2016-02-04	1	1	1	2016-02-04	1	2016-06-27
CT-2	1957-02-26	2014-12-04	0	2	2	0	1	1	1	57.8082	0	2	Carboplatin + Pemetrexed	2015-02-20	2015-08-07	5+2	1	2	2015-09-30	23	2016-10-07	1	2016-06-21	1	1	1	2016-10-03	0	2016-11-14
CT-3	1951-10-08	2015-08-25	0	1	1	1	0	1	0	63.9233	0	1	Cisplatin + Pemetrexed	2015-09-09	2015-10-05	2	3	3	2016-01-13	1	2016-01-13	3	2016-01-19	1	1	1	2016-01-19	1	2016-01-19
CT-4	1950-09-08	2014-04-11	0	1	2	0	0	0	0	63.6329	0	1	Cisplatin + Pemetrexed	2015-09-21	2015-11-23	4	3	2	2016-01-12	6	2016-03-21	3	2016-03-23	1	1	1	2016-03-23	0	2016-10-31
CT-5	1949-08-02	2015-04-08	0	1	1	0	1	1	1	65.726	1	0	Cisplatin + Pemetrexed	2015-05-04	2015-08-31	4 + 2	1	2	2015-10-26	22	2016-09-13	1	2016-03-21	1	1	1	2016-06-27	0	2016-11-14
CT-6	1940-11-03	2014-12-05	0	1	2	0	0	1	0	74.137	0	2	Cisplatin + Gemcitabine	2015-02-03	2015-06-03	6	1	2	2016-01-14	12	2016-10-06	0	2016-03-17	0	6	0	2016-10-06	0	2016-10-06
CT-7	1940-03-05	2014-11-04	0	2	2	1	1	1	0	74.7178	0	2	Carboplatin + Pemetrexed	2014-12-04	2015-05-07	6+2	1	3	2015-10-28	18	2016-08-31	1	2015-12-16	1	1	1	2016-06-23	0	2016-10-12
CT-8	1942-03-19	2014-02-18	0	1	2	1	1	1	0	71.9699	0	2	Carboplatin + Pemetrexed	2014-04-02	2015-02-23	4+11	1	3	2015-11-10	19	2016-10-06	2	2016-01-26	0	6	0	2016-10-06	0	2016-10-06
CT-9	1955-08-06	2013-09-19	1	1	2	0	1	1	1	58.1616	0	1	Carboplatin + Taxol + Gemcitabine	2014-11-04	2015-01-12	3	3	3	2015-07-22	28	2016-09-09	3	2015-09-23	1	1	1	2015-09-23	0	2016-11-04
CT-10	1940-05-25	2014-06-12	0	1	1	0	0	1	1	74.0986	0	0	Carboplatin + Pemetrexed	2014-07-25	2015-05-08	13	0	2	2015-09-09	2	2015-09-23	3	2015-10-13	1	1	1	2015-10-13	1	2016-03-15
CT-11	1955-04-30	2014-12-13	0	1	1	1	1	1	0	59.663	0	1	Carboplatin +Taxol + Gemcitabine	2015-01-15	2015-03-03	3	0	4	2015-10-26	25	2016-10-11	1	2016-10-19	0	6	0	2016-10-11	0	2016-10-11
CT-12	1945-05-04	2012-07-25	1	2	2	0	0	0	0	67.2712	0	2	Carboplatin + Taxol	2014-02-25	2014-09-19	6	0	4	2015-07-09	25	2016-06-17	0	2015-09-09	1	1	1	2016-02-10	0	2016-10-14
CT-13	1945-04-05	2014-04-30	0	0	2	0	0	1	0	69.1151	0	2	Gefitinib (Cisplatin + Pemetrexed in 2nd line)	2014-06-04	2015-06-23	12	1	3	2016-01-19	5	2016-03-15	3	2016-03-17	1	1	1	2016-03-17	0	2016-09-28
CT-14	1939-11-18	2015-06-04	0	1	2	0	0	1	0	75.5945	0	1	Carboplatin + Gemcitabine	2015-06-01	2015-11-01	6	1	2	2016-01-04	17	2016-10-11	1	2016-09-23	0	6	0	2016-10-11	0	2016-10-11
CT-15	1963-06-02	2015-01-23	0	2	2	1	0	1	0	51.6795	0	1	Cisplatin + Pemetrexed	2015-02-26	2015-06-25	4 + 2	1	3	2015-11-03	5	2016-01-11	3	2016-01-15	1	1	1	2016-01-15	1	2016-04-17
CT-16	1953-08-11	2014-07-15	1	0	1	1	1	1	1	60.9671	0	0	Cisplatin + Etoposide	2014-08-11	2014-09-15	2	1	3	2015-10-19	3	2015-11-17	3	2015-12-23	1	1	1	2015-12-23	1	2015-12-23
CT-17	1953-03-10	2013-12-03	0	1	1	1	1	1	0	60.7753	0	2	Carboplatin + Pemetrexed	2014-01-09	2014-08-25	6 + 5	1	4	2015-10-28	7	2016-01-20	3	2015-12-15	1	1	1	2016-02-03	0	2016-11-11
CT-18	1948-04-16	2014-02-13	0	1	2	1	0	1	0	65.874	0	1	Cisplatin + Pemetrexed	2014-03-05	2014-09-04	4+5	0	6	2015-12-02	4	2016-01-22	3	2016-02-02	1	1	1	2016-02-02	1	2016-02-13
CT-19	1942-05-24	2014-12-22	0	1	2	1	0	1	1	72.6301	1	2	Cisplatin + Pemetrexed	2015-02-04	2015-06-11	4+2	3	3	2015-10-22	2	2015-11-05	3	2015-12-03	1	1	1	2015-12-03	1	2015-12-03
CT-20	1963-06-28	2012-09-07	0	1	2	0	0	1	1	49.2301	0	2	Cisplatin + Pemetrexed	2012-10-11	2013-01-30	6	1	6	2015-11-03	7	2016-01-26	3	2015-12-30	1	1	1	2015-12-30	1	2016-02-02
CT-21	1953-03-10	2012-09-07	0	1	2	1	0	1	0	59.537	0	1	Carboplatin + Taxol + Bevacizumab	2012-09-25	2015-07-24	6 + 42	1	3	2016-01-08	16	2016-10-10	0	2016-03-14	0	6	0	2016-10-10	0	2016-10-10
CT-22	1951-07-12	2014-04-17	1	1	2	0	1	0	0	62.8082	0	1	Cisplatin + Gemcitabine	2014-06-10	2014-10-21	3+6	1	2	2015-07-08	9	2015-10-29	1	2016-02-17	1	0	0	2016-09-30	0	2016-09-30
CT-23	1960-12-24	2014-02-07	1	2	2	0	0	1	0	53.1589	0	2	Carboplatin + Gemcitabine	2014-04-07	2014-08-28	7	0	5	2015-07-28	3	2015-08-25	3	2015-09-15	1	1	1	2015-09-15	1	2015-09-15
CT-24	1949-08-02	2014-06-13	0	1	1	1	0	1	0	64.9068	1	1	Carboplatin + Taxol + Gemcitabine	2014-07-14	2014-09-01	3	0	3	2015-10-26	4	2015-12-07	3	2015-11-28	1	1	1	2015-11-28	1	2015-11-28
CT-25	1947-02-12	2013-09-23	1	2	2	0	0	1	0	66.6575	0	2	Cisplatin + Gemcitabine	2013-10-29	2013-12-17	3	1	4	2015-10-07	17	2016-06-29	3	2015-12-02	1	1	1	2015-12-02	0	2016-10-14
PA-26	1942-01-13	2014-05-06	0	1	1	0	0	1	0	72.3589	0	1	Carboplatin + Pemetrexed	2014-10-29	2015-01-07	4	3	4	2015-09-24	25	2016-10-06	1	2016-01-26	0	6	1	2016-05-16	0	2016-10-06
PA-27	1954-08-08	2014-08-23	0	1	1	0	0	0	0	60.0822	0	1	Carboplatin + Pemetrexed	2014-09-19	2014-11-28	4 + 13	1	2	2015-12-24	21	2016-10-20	0	2016-06-24	0	6	0	2016-10-20	0	2016-10-20
PA-28	1951-01-21	2013-09-24	0	1	1	0	0	1	0	62.7178	0	1	Docetaxel (Platinum Adjuvant)	2015-01-16	2015-06-18	6	0	3	2015-09-24	13	2016-05-04	3	2016-01-28	1	1	1	2016-05-23	0	2016-10-14
PA-29	1955-09-18	2014-11-24	0	1	1	0	0	0	0	59.2247	2	1	Carboplatin + Gemcitabine	2015-01-16	2015-05-18	5	1	3	2015-09-25	6	2016-01-22	3	2016-02-08	1	1	1	2016-01-22	1	2016-01-22
PA-30	1961-01-05	2009-09-20	0	0	1	0	0	1	1	48.7397	2	1	Cisplatin + Gemcitabina	2009-10-01	2009-12-01	2	3	9	2015-09-24	3	2015-10-22	3	2015-10-30	1	1	1	2015-10-30	1	2015-10-30
PA-31	1949-07-29	2014-08-28	0	1	1	0	0	1	0	65.126	1	1	Cisplatin + Pemetrexed	2014-09-01	2015-12-01	6 + 8	1	2	2016-02-15	6	2016-05-19	3	2016-05-19	1	1	1	2016-05-19	0	2016-05-19
PA-32	1950-10-07	2010-05-05	0	1	1	0	0	1	0	59.6164	0	1	Cisplatin + Pemetrexed	2012-06-01	2013-12-01	6 + 14	0	3	2016-02-19	15	2016-10-13	0	2016-04-12	0	6	0	2016-10-13	0	2016-10-13
PA-33	1951-05-11	2014-04-17	0	1	2	0	0	1	0	62.9781	0	1	Carboplatin + Pemetrexed	2015-03-27	2015-04-17	2	3	3	2015-07-10	12	2016-01-21	3	2015-09-25	1	1	1	2015-09-25	1	2016-01-21
PA-34	1946-01-17	2012-09-20	0	1	1	0	1	1	0	66.7205	1	1	Cisplatin + Pemetrexed	2012-10-10	2013-10-01	6 + 6	0	3	2015-12-15	6	2016-02-23	1	2016-03-02	1	4	0	2016-06-24	0	2016-06-24
PA-35	1946-05-06	2012-06-05	0	1	1	0	0	1	0	66.1288	0	0	Cisplatin + Pemetrexed	2012-08-26	2012-10-19	3 + 8	0	6	2015-09-25	6	2016-01-13	3	2016-01-25	1	1	1	2016-01-25	1	2016-01-25
PA-36	1949-05-12	2014-06-17	1	1	2	0	0	1	0	65.1425	0	1	Carboplatin + Gemcitabine	2015-07-01	2015-12-01	6	3	2	2016-01-22	10	2016-06-07	0	2016-03-31	0	6	0	2016-06-07	0	2016-06-07
PA-37	1953-08-03	2008-05-21	0	1	1	1	0	1	0	54.8356	1	1	Cisplatin + Gemcitabine	2008-06-01	2008-12-01	6	0	4	2015-11-27	24	2016-10-21	0	2016-02-17	0	6	1	2016-05-30	0	2016-10-21
PA-38	1971-02-06	2008-08-29	0	1	1	1	1	1	0	37.5863	0	0	Cisplatin + Gemcitabine + Bevacizumab	2008-09-26	2009-01-17	6 + 30	0	4	2015-11-27	17	2016-10-13	0	2016-05-24	0	6	0	2016-10-13	0	2016-10-13
PA-39	1950-01-01	2012-10-30	0	0	1	1	1	1	0	62.8712	0	1	Gefitinib (Platinum + Pemetrexed in 2nd line)	2013-03-01	2013-12-01	9	0	4	2015-08-19	5	2015-10-17	3	2015-12-30	1	1	1	2015-12-30	1	2015-12-30
PA-40	1941-04-20	2013-08-26	0	1	1	1	1	1	0	72.4	1	1	Erlotinib (Platinum + Pemetrexed in 2nd line)	2014-10-01	2015-03-01	5	0	3	2015-12-30	19	2016-10-17	1	2016-07-12	0	6	0	2016-10-17	0	2016-10-17
PA-41	1948-01-02	2014-10-17	1	1	2	1	1	0	0	66.8356	1	1	Carboplatin + Gemcitabine	2014-11-12	2015-04-08	6	1	2	2015-07-10	14	2016-03-14	1	2015-09-24	1	1	1	2016-03-02	1	2016-06-23
PA-42	1947-07-14	2014-11-15	1	1	2	1	1	0	0	67.3863	0	1	Carboplatin + Gemcitabine	2014-12-15	2015-01-26	3	3	3	2015-08-12	1	2015-08-12	3	2015-08-22	1	1	1	2015-08-22	1	2015-08-22
PA-43	1957-01-21	2015-05-13	1	1	2	1	0	1	0	58.3452	2	1	Carboplatin + Gemcitabine	2015-06-15	2015-10-12	3	3	2	2016-01-25	9	2016-07-19	3	2016-02-26	1	1	1	2016-05-18	1	2016-07-19
PA-44	1935-03-04	2014-04-10	1	1	2	1	1	0	0	79.1562	1	1	Carboplatin + Gemcitabine	2014-07-22	2014-09-01	3	3	3	2016-02-09	14	2016-08-25	1	2016-05-30	1	4	0	2016-08-25	0	2016-08-25
PA-45	1947-01-27	2015-05-18	0	1	2	1	0	1	0	68.3507	0	1	Carboplatin + Gemcitabine	2015-06-01	2015-10-05	4	1	2	2016-01-22	15	2016-08-25	3	2016-02-23	1	1	1	2016-05-30	0	2016-09-01
